# Supplementary material for: Discrepancy Between Vaccination Willingness and Actual SARS-CoV-2 Vaccination Status in People with Multiple Sclerosis: A Longitudinal Study
Source: J Clin Med. 2025 May 24;14(11):3689. doi: 10.3390/jcm14113689 (PMC12156940; doi:10.3390/jcm14113689)
Supplement: Supplementary file 1 [file jcm-14-03689-s001.zip]

Archive with 1 entries (1 files):
- Supplementary Table S1_20250311.xlsx
