# Supplementary material for: Discrepancy Between Vaccination Willingness and Actual SARS-CoV-2 Vaccination Status in People with Multiple Sclerosis: A Longitudinal Study
Source: J Clin Med. 2025 May 24;14(11):3689. doi: 10.3390/jcm14113689 (PMC12156940; doi:10.3390/jcm14113689)
Supplement: Supplementary file 1 [file jcm-14-03689-s001.zip › Supplementary Table S1_20250311.xlsx]

## Sheet: Supplemental_Table_1
Supplementary Table S1. Factors associated with vaccination willingness and/or vaccination status in relation to SARS-CoV-2
	Unvaccinated | unwilling to get vaccinated						Unvaccinated | uncertain						Unvaccinated | wanted to get vaccinated						Vaccinated | unwilling to get vaccinated						Vaccinated | uncertain						Vaccinated | wanted to get vaccinated
Variable	N	%	Mean	SD	Median	Range	N	%	Mean	SD	Median	Range	N	%	Mean	SD	Median	Range	N	%	Mean	SD	Median	Range	N	%	Mean	SD	Median	Range	N	%	Mean	SD	Median	Range	Test	P-value
Sociodemographic data
Age (years)	14	100	41.9286	9.0253	39	33-65	6	100	50.8333	9.82683	52	36-62	7	100	45.8571	15.9523	49	26-70	19	100	45.5789	13.2385	47	27-65	17	100	50.2941	12.4788	54	26-67	86	100	49.6977	11.2638	52	20-74	ANOVA	0.192843
Sex																																					Chi-squared test	0.258479
Women	8	57.14					5	83.33					7	100					13	68.42					12	70.59					51	59.3
Men	6	42.86					1	16.67					0	0					6	31.58					5	29.41					35	40.7
School years	14	100	10.3571	0.744946	10	10-12	6	100	10	0	10	10-10	7	100	10.4286	0.786796	10	10-12	19	100	10.2105	1.22832	10	8-13	17	100	9.70588	0.919559	10	8-12	86	100	10.5349	1.27138	10	8-14	ANOVA	0.141883
Educational level																																					Chi-squared test	0.0714846
No training	0	0					1	16.67					0	0					1	5.26					1	5.88					0	0
Skilled worker	11	78.57					5	83.33					2	28.57					12	63.16					14	82.35					59	68.6
Technical college	1	7.14					0	0					3	42.86					3	15.79					2	11.76					12	13.95
University	2	14.29					0	0					2	28.57					3	15.79					0	0					15	17.44
Employment status																																					Chi-squared test	0.893702
Full-time work	2	14.29					2	33.33					1	14.29					7	36.84					4	23.53					26	30.23
Part-time work	4	28.57					1	16.67					2	28.57					4	21.05					3	17.65					18	20.93
Unemployed	0	0					0	0					0	0					1	5.26					1	5.88					3	3.49
Old-age pension	0	0					0	0					1	14.29					0	0					3	17.65					5	5.81
Disability pension	8	57.14					3	50					3	42.86					7	36.84					6	35.29					34	39.53
Place of residence																																					Chi-squared test	0.922692
Rural community	5	35.71					3	50					2	28.57					7	36.84					9	52.94					44	51.16
Provincial town	2	14.29					1	16.67					2	28.57					3	15.79					3	17.65					11	12.79
Medium-sized town	3	21.43					2	33.33					1	14.29					6	31.58					2	11.76					16	18.6
City	4	28.57					0	0					2	28.57					3	15.79					3	17.65					15	17.44
Partnership																																					Chi-squared test	0.00280978
No	9	64.29					3	50					2	28.57					3	15.79					3	17.65					15	17.44
Yes	5	35.71					3	50					5	71.43					16	84.21					14	82.35					71	82.56
Number of children	14	100	1.28571	1.32599	1	0-4	6	100	0.666667	0.816497	0.5	0-2	7	100	1.14286	0.899735	1	0-2	19	100	1.31579	1.15723	2	0-3	17	100	1.41176	1.00367	1	0-4	86	100	1.48837	0.967035	2	0-4	Kruskal-Wallis test	0.422586
Number of siblings	14	100	1.21429	0.974961	1	0-3	6	100	2.5	0.83666	2	2-4	7	100	1.28571	1.1127	1	0-3	19	100	1.73684	1.24017	2	0-5	17	100	1.47059	1.17886	1	0-5	86	100	1.46512	1.03694	1	0-5	Kruskal-Wallis test	0.089642
Current smoker																																					Chi-squared test	0.00577264
No	6	42.86					4	66.67					7	100					11	57.89					6	35.29					63	73.26
Yes	8	57.14					2	33.33					0	0					8	42.11					11	64.71					23	26.74
Ever-smoker																																					Chi-squared test	0.0411335
No	2	14.29					4	66.67					4	57.14					8	42.11					2	11.76					33	38.37
Yes	12	85.71					2	33.33					3	42.86					11	57.89					15	88.24					53	61.63
Age when smoking was started (years)	11	78.6	18	7.5233	16	14-40	2	33.3	20	11.3137	20	12-28	3	42.9	19.6667	4.6188	17	17-25	11	57.9	15.9091	2.42712	16	11-20	15	88.2	16.7333	1.66762	16	13-20	53	61.6	16.9434	3.39918	16	11-30	Kruskal-Wallis test	0.715629
Clinical data
Disease course																																					Chi-squared test	0.446709
CIS	0	0					1	16.67					1	14.29					3	15.79					1	5.88					2	2.33
RRMS	8	57.14					5	83.33					4	57.14					13	68.42					10	58.82					55	63.95
SPMS	5	35.71					0	0					1	14.29					3	15.79					5	29.41					22	25.58
PPMS	1	7.14					0	0					1	14.29					0	0					1	5.88					7	8.14
Disease duration (years)	14	100	13.1429	5.9337	12	5-22	6	100	13.8333	7.62671	15	3-22	7	100	11.5714	12.7783	5	1-37	19	100	8.52632	8.18107	6	0-29	17	100	9.17647	8.24041	8	0-31	86	100	12.093	8.29121	11.5	0-37	Kruskal-Wallis test	0.147549
EDSS score	14	100	4.03571	2.29099	4.5	0-8	6	100	2.58333	2.28947	2.25	0-6	7	100	4	2.90115	4	0-8.5	19	100	3.73684	2.45158	4	0-7.5	17	100	4.02941	1.78072	4	1-6.5	86	100	3.2907	2.19554	3	0-7.5	Kruskal-Wallis test	0.484916
Medical center																																					Chi-squared test	0.876336
Rostock	5	35.71					2	33.33					2	28.57					4	21.05					5	29.41					31	36.05
Mühlhausen	9	64.29					4	66.67					5	71.43					15	78.95					12	70.59					55	63.95
Patient care																																					Chi-squared test	0.0703931
Outpatient	12	85.71					6	100					4	57.14					19	100					12	70.59					69	80.23
Inpatient	2	14.29					0	0					3	42.86					0	0					5	29.41					17	19.77
Comorbidities																																					Chi-squared test	0.0709228
No	5	35.71					0	0					0	0					9	47.37					5	29.41					20	23.26
Yes	9	64.29					6	100					7	100					10	52.63					12	70.59					66	76.74
Number of comorbidities	14	100	1.78571	2.29309	1	0-7	6	100	2.66667	1.50555	2	1-5	7	100	3	1.82574	2	1-6	19	100	1.68421	1.91638	1	0-6	17	100	2.05882	2.13514	1	0-7	86	100	1.76744	1.32554	2	0-5	Kruskal-Wallis test	0.347241
Type of comorbidity 1
Cancer	0	0					0	0					0	0					0	0					0	0					2	2.33					Chi-squared test	0.914789
Cardiovascular	2	14.29					3	50					3	42.86					4	21.05					6	35.29					33	38.37					Chi-squared test	0.358234
Chronic inflammatory	0	0					0	0					0	0					1	5.26					1	5.88					3	3.49					Chi-squared test	0.914225
Dermatological	1	7.14					1	16.67					1	14.29					0	0					1	5.88					6	6.98					Chi-squared test	0.701438
Ear-nose-throat	0	0					0	0					0	0					0	0					0	0					1	1.16					Chi-squared test	0.980847
Endocrinological	3	21.43					1	16.67					2	28.57					1	5.26					2	11.76					11	12.79					Chi-squared test	0.643589
Gastrointestinal	2	14.29					2	33.33					0	0					4	21.05					4	23.53					6	6.98					Chi-squared test	0.10043
Haematological	0	0					0	0					1	14.29					1	5.26					0	0					1	1.16					Chi-squared test	0.190146
Metabolic	4	28.57					0	0					3	42.86					3	15.79					4	23.53					15	17.44					Chi-squared test	0.391726
Neurological	2	14.29					2	33.33					1	14.29					1	5.26					1	5.88					11	12.79					Chi-squared test	0.530162
Ophthalmological	0	0					0	0					0	0					1	5.26					1	5.88					3	3.49					Chi-squared test	0.914225
Orthopedic	1	7.14					1	16.67					0	0					3	15.79					4	23.53					14	16.28					Chi-squared test	0.711694
Pain	0	0					1	16.67					1	14.29					0	0					1	5.88					0	0					Chi-squared test	0.00805423
Psychiatric	3	21.43					1	16.67					1	14.29					4	21.05					3	17.65					16	18.6					Chi-squared test	0.998407
Pulmonary	0	0					2	33.33					0	0					0	0					1	5.88					3	3.49					Chi-squared test	0.00942972
Urological/gynecological	3	21.43					1	16.67					2	28.57					2	10.53					0	0					8	9.3					Chi-squared test	0.265491
Other	2	14.29					1	16.67					1	14.29					2	10.53					2	11.76					5	5.81					Chi-squared test	0.779446
Medication profile
Number of all drugs taken	14	100	6	4.67399	4	1-16	6	100	3.66667	2.33809	3	1-8	7	100	8	2.23607	9	4-11	19	100	4.52632	2.83565	4	1-12	17	100	6.05882	3.28768	6	1-12	86	100	4.82558	2.55845	5	0-13	Kruskal-Wallis test	0.0409248
Polypharmacy																																					Chi-squared test	0.056518
No	8	57.14					5	83.33					1	14.29					12	63.16					5	29.41					41	47.67
Yes	6	42.86					1	16.67					6	85.71					7	36.84					12	70.59					45	52.33
Number of long-term drugs taken	14	100	5.57143	4.73472	3.5	1-16	6	100	2.83333	2.56255	2	1-8	7	100	7.42857	2.22539	8	4-10	19	100	4.15789	2.7941	3	1-12	17	100	5.41176	3.20271	6	0-11	86	100	4.48837	2.52398	4	0-12	Kruskal-Wallis test	0.0372681
Number of on-demand drugs taken	14	100	0.428571	0.646206	0	0-2	6	100	0.833333	0.752773	1	0-2	7	100	0.571429	0.786796	0	0-2	19	100	0.368421	0.683986	0	0-2	17	100	0.647059	0.785905	0	0-2	86	100	0.337209	0.661735	0	0-3	Kruskal-Wallis test	0.189223
Number of prescription drugs taken	14	100	5	4.47214	3.5	1-16	6	100	2.5	2.73861	1.5	1-8	7	100	5.85714	2.26779	7	2-8	19	100	3.47368	2.91297	3	1-12	17	100	4.76471	3.0317	5	0-10	86	100	3.82558	2.51205	3.5	0-12	Kruskal-Wallis test	0.105808
Number of over-the-counter drugs taken	14	100	1	1.30089	1	0-5	6	100	1.16667	1.16905	1	0-3	7	100	2.14286	1.06904	2	1-4	19	100	1	1.20185	1	0-4	17	100	1.29412	1.21268	1	0-4	86	100	1.01163	1.04594	1	0-4	Kruskal-Wallis test	0.173832
Number of disease-modifying drugs taken	14	100	0.642857	0.497245	1	0-1	6	100	0.5	0.547723	0.5	0-1	7	100	1	0	1	1-1	19	100	0.736842	0.452414	1	0-1	17	100	0.764706	0.437237	1	0-1	86	100	0.837209	0.401774	1	0-2	Kruskal-Wallis test	0.174916
Number of symptomatic drugs taken	14	100	3.28571	2.99817	2	0-9	6	100	0.833333	1.60208	0	0-4	7	100	2.57143	1.51186	2	0-4	19	100	1.57895	1.30451	2	0-4	17	100	2.47059	2.154	2	0-8	86	100	1.96512	1.80488	1.5	0-8	Kruskal-Wallis test	0.10519
Number of comorbidity drugs taken	14	100	2.07143	3.14922	1	0-10	6	100	2.33333	1.36626	2.5	0-4	7	100	4.42857	1.81265	4	1-6	19	100	2.21053	2.46259	2	0-9	17	100	2.82353	2.21459	2	0-8	86	100	1.97674	1.66611	2	0-6	Kruskal-Wallis test	0.0349606
DMT use																																					Chi-squared test	0.177934
No	5	35.71					3	50					0	0					5	26.32					4	23.53					15	17.44
Yes	9	64.29					3	50					7	100					14	73.68					13	76.47					71	82.56
Alemtuzumab use																																					Chi-squared test	0.319824
Currently	1	7.14					0	0					0	0					0	0					0	0					1	1.16
Previously	1	7.14					0	0					0	0					2	10.53					0	0					2	2.33
Never	12	85.71					6	100					7	100					17	89.47					16	94.12					83	96.51
Unknown	0	0					0	0					0	0					0	0					1	5.88					0	0
Azathioprine use																																					Chi-squared test	0.146786
Currently	0	0					0	0					0	0					0	0					0	0					0	0
Previously	2	14.29					0	0					0	0					0	0					0	0					3	3.49
Never	12	85.71					6	100					7	100					19	100					16	94.12					83	96.51
Unknown	0	0					0	0					0	0					0	0					1	5.88					0	0
Cladribine use																																					Chi-squared test	0.0135336
Currently	0	0					1	16.67					0	0					1	5.26					0	0					0	0
Previously	0	0					0	0					0	0					0	0					0	0					0	0
Never	14	100					5	83.33					7	100					18	94.74					16	94.12					86	100
Unknown	0	0					0	0					0	0					0	0					1	5.88					0	0
Dimethyl fumarate use																																					Chi-squared test	0.123909
Currently	1	7.14					0	0					1	14.29					1	5.26					1	5.88					6	6.98
Previously	3	21.43					2	33.33					0	0					2	10.53					1	5.88					3	3.49
Never	10	71.43					4	66.67					6	85.71					16	84.21					14	82.35					77	89.53
Unknown	0	0					0	0					0	0					0	0					1	5.88					0	0
Fingolimod use																																					Chi-squared test	0.136264
Currently	0	0					0	0					2	28.57					3	15.79					1	5.88					7	8.14
Previously	3	21.43					0	0					0	0					0	0					1	5.88					6	6.98
Never	11	78.57					6	100					5	71.43					16	84.21					14	82.35					73	84.88
Unknown	0	0					0	0					0	0					0	0					1	5.88					0	0
Glatiramer acetate use																																					Chi-squared test	0.0593686
Currently	0	0					1	16.67					0	0					4	21.05					1	5.88					5	5.81
Previously	7	50					0	0					1	14.29					2	10.53					2	11.76					19	22.09
Never	7	50					5	83.33					6	85.71					13	68.42					14	82.35					62	72.09
Unknown	0	0					0	0					0	0					0	0					0	0					0	0
Glucocorticoid use																																					Chi-squared test	0.2498
Currently	2	14.29					0	0					2	28.57					0	0					3	17.65					10	11.6279
Previously	2	14.29					1	16.67					0	0					0	0					1	5.88					3	3.49
Never	10	71.43					5	83.33					5	71.43					19	100					13	76.47					73	84.88
Unknown	0	0					0	0					0	0					0	0					0	0					0	0
Interferon beta use																																					Chi-squared test	0.1158
Currently	0	0					0	0					2	28.57					3	15.7895					2	11.7647					13	15.1163
Previously	12	85.71					3	50					1	14.29					7	36.84					6	35.29					42	48.84
Never	2	14.29					3	50					4	57.14					9	47.37					9	52.94					31	36.05
Unknown	0	0					0	0					0	0					0	0					0	0					0	0
Mitoxantrone use																																					Chi-squared test	0.783113
Currently	0	0					0	0					0	0					0	0					0	0					3	3.49
Previously	2	14.29					0	0					0	0					0	0					2	11.76					8	9.3
Never	12	85.71					6	100					7	100					19	100					15	88.24					75	87.21
Unknown	0	0					0	0					0	0					0	0					0	0					0	0
Natalizumab use																																					Chi-squared test	0.222052
Currently	3	21.43					0	0					0	0					1	5.26					1	5.88					10	11.63
Previously	2	14.29					0	0					0	0					0	0					0	0					4	4.65
Never	9	64.29					6	100					7	100					18	94.74					15	88.24					72	83.72
Unknown	0	0					0	0					0	0					0	0					1	5.88					0	0
Ocrelizumab use																																					Chi-squared test	0.163423
Currently	2	14.29					0	0					0	0					0	0					3	17.65					6	6.98
Previously	0	0					0	0					0	0					0	0					0	0					0	0
Never	12	85.71					6	100					7	100					19	100					13	76.47					80	93.02
Unknown	0	0					0	0					0	0					0	0					1	5.88					0	0
Rituximab use																																					Chi-squared test	0.166604
Currently	0	0					0	0					0	0					0	0					0	0					0	0
Previously	0	0					0	0					0	0					0	0					0	0					0	0
Never	14	100					6	100					7	100					19	100					16	94.12					86	100
Unknown	0	0					0	0					0	0					0	0					1	5.88					0	0
Teriflunomide use																																					Chi-squared test	0.348732
Currently	1	7.14					1	16.67					0	0					0	0					0	0					9	10.47
Previously	1	7.14					0	0					0	0					2	10.53					1	5.88					2	2.33
Never	12	85.71					5	83.33					7	100					17	89.47					15	88.24					75	87.21
Unknown	0	0					0	0					0	0					0	0					1	5.88					0	0
Number of previous DMT switches	14	100	2.42857	1.01635	3	0-4	6	100	1	0.632456	1	0-2	7	100	0.285714	0.48795	0	0-1	19	100	0.842105	0.898342	1	0-3	17	100	0.941176	0.966345	1	0-2	86	100	1.2093	1.04168	1	0-5	Kruskal-Wallis test	0.000148057
DMT switch reason 1
Disease activity	7	50					0	0					1	14.29					5	26.32					6	35.29					34	39.53					Chi-squared test	0.240698
Personal	2	14.29					0	0					0	0					1	5.26					0	0					3	3.49					Chi-squared test	0.639319
Pregnancy	0	0					0	0					0	0					0	0					0	0					4	4.65					Chi-squared test	0.741356
Side effects	10	71.43					4	66.67					1	14.29					3	15.79					5	29.41					29	33.72					Chi-squared test	0.155215
Other	0	0					2	33.33					0	0					1	5.26					2	11.76					10	11.63					Chi-squared test	0.315384
Missing	1	7.14					1	16.67					5	71.43					8	42.11					8	47.06					25	29.07
Missing medication intake
Weekly frequency	14	100	0.571429	1.10692	0	0-3	6	100	0.166667	0.408248	0	0-1	7	100	0.0714286	0.188982	0	0-0.5	19	100	0.0789474	0.25073	0	0-1	17	100	0	0	0	0-0	86	100	0.180233	0.832829	0	0-7	Kruskal-Wallis test	0.188058
Monthly frequency	14	100	2.57143	4.35827	0	0-12	6	100	1.08333	1.56258	0.5	0-4	7	100	0.428571	0.932227	0	0-2.5	19	100	0.526316	1.07333	0	0-4	17	100	0.176471	0.528594	0	0-2	86	100	0.877907	3.34219	0	0-28	Kruskal-Wallis test	0.174363
Psychological testing
NEO-FFI scores
Neuroticism	14	100	23.9199	5.81905	25	14-30.5	5	83.3	24.8	4.49444	25	20-31	7	100	23.4286	3.64496	23	19-30	19	100	22.6938	5.61418	24	9-31	17	100	22.5989	4.9711	24	14-32	84	97.7	22.2186	6.74107	21.5	10-46	Kruskal-Wallis test	0.665204
Extraversion	14	100	24.0714	4.26911	23.5	16-30	5	83.3	25.2	5.06952	24	20-33	7	100	25	4.04145	26	19-31	19	100	25.5885	5.31672	25	19-41	17	100	22.4706	3.18429	23	17-28	84	97.7	24.5245	4.81633	25	5-36	Kruskal-Wallis test	0.421965
Openness	14	100	27.0476	4.67738	27	18.7-38	5	83.3	22	2.91548	23	17-24	7	100	25.1429	4.48808	25	19-31	19	100	25.5311	3.99256	27	15-30	17	100	24.4706	4.36059	26	16-31	84	97.7	26.1314	5.30202	26	12-45	Kruskal-Wallis test	0.268541
Agreeableness	14	100	26.6429	3.12821	27	22-34	5	83.3	25.2	3.27109	24	21-29	7	100	26.1169	6.30333	24	20-36	19	100	27.2105	5.79827	27	15-39	17	100	28.9412	6.65649	27	18-40	84	97.7	27.3236	5.91609	27	14-42	Kruskal-Wallis test	0.846572
Conscientiousness	14	100	29.7857	4.79067	29.5	22-40	5	83.3	29.8	1.64317	29	28-32	7	100	31.5714	3.59894	31	28-39	19	100	31.4211	6.81759	31	22-45	17	100	29.5882	5.70152	28	20-40	84	97.7	30.6068	4.68921	30	13-44	Kruskal-Wallis test	0.849909
TCI-R scores
Novelty seeking	12	85.7	14.6667	5.75774	14	5-24	6	100	12	3.16228	13.5	8-15	6	85.7	16.6667	8.4301	16.5	7-28	17	89.5	15.2353	4.11597	16	8-21	15	88.2	12.7333	4.35015	11	8-24	77	89.5	15.3636	4.70137	15	0-26	Kruskal-Wallis test	0.16834
Harm avoidance	12	85.7	19.6667	8.10537	19.5	6-31	6	100	19	6.78233	18	9-28	6	85.7	21.5	6.2849	23.5	13-28	18	94.7	17.5	6.74101	18.5	7-28	14	82.4	20.4286	5.69364	19	11-31	77	89.5	18.4286	7.18813	18	4-32	Kruskal-Wallis test	0.776236
Reward dependence	12	85.7	15	6.71498	14.5	5-27	6	100	15.5	6.44205	15.5	6-24	6	85.7	22.8333	3.54495	24	18-27	18	94.7	17.9444	5.51439	19	6-27	15	88.2	16.2667	7.1959	15	4-27	77	89.5	18.6883	4.88354	19	8-27	Kruskal-Wallis test	0.0836113
Persistence	12	85.7	16.5833	5.40132	17	9-28	6	100	18.5	4.96991	17.5	14-26	6	85.7	16.6667	7.78888	15.5	6-27	18	94.7	19.8889	7.57619	21	0-30	15	88.2	19.8	4.49126	21	11-26	77	89.5	19.2987	4.79875	19	10-31	Kruskal-Wallis test	0.362881
Self-directedness	12	85.7	27.6667	7.70281	29	12-37	6	100	28.8333	4.99667	27	24-36	6	85.7	25	9.73653	29.5	9-33	18	94.7	29.2222	6.44027	31	12-38	15	88.2	27.4	7.93545	29	8-40	77	89.5	29.6364	6.81699	31	13-40	Kruskal-Wallis test	0.583686
Cooperativeness	12	85.7	25.0833	5.93079	27	14-34	6	100	24.8333	2.40139	25.5	22-28	6	85.7	25.5	6.92098	27	12-31	18	94.7	26.8889	5.10926	27.5	16-34	15	88.2	25.2	6.13188	28	16-34	77	89.5	26.974	4.28269	28	12-35	Kruskal-Wallis test	0.497381
Self-transcendence	12	85.7	7.91667	3.36988	8	1-14	6	100	8.5	6.02495	5.5	3-18	6	85.7	8	5.05964	7.5	2-17	18	94.7	6.61111	3.58328	7	1-13	15	88.2	7.86667	4.67312	6	1-18	77	89.5	7.01299	4.27198	5	1-20	Kruskal-Wallis test	0.769536
TCI-R subdimension scores
Novelty seeking: exploratory excitability	12	85.7	4.08333	2.02073	4	1-7	6	100	3.83333	1.32916	3	3-6	6	85.7	4.83333	1.83485	5	2-7	17	89.5	5.23529	1.75105	5	2-8	15	88.2	4	1.96396	4	0-8	77	89.5	4.84416	1.9471	4	0-9	Kruskal-Wallis test	0.27372
Novelty seeking: impulsiveness	12	85.7	3.5	2.31595	3	1-9	6	100	3	1.41421	3	1-5	6	85.7	3.66667	3.07679	2.5	1-8	18	94.7	3.94444	1.95455	4	0-7	15	88.2	3.13333	2.06559	3	0-9	77	89.5	3.92208	2.06325	4	0-9	Kruskal-Wallis test	0.490213
Novelty seeking: extravagance	12	85.7	4.91667	2.06522	5	2-8	6	100	2.66667	1.50555	3	0-4	6	85.7	5.66667	2.58199	5.5	2-9	18	94.7	3.88889	1.93691	3.5	2-8	15	88.2	4.06667	2.40436	3	1-8	77	89.5	4.54545	2.05545	5	0-9	Kruskal-Wallis test	0.14079
Novelty seeking: disorderliness	12	85.7	2.16667	1.33712	2	0-5	6	100	2.5	1.3784	2.5	1-4	6	85.7	2.5	2.34521	2.5	0-6	18	94.7	2.16667	1.29479	2.5	0-4	15	88.2	1.53333	0.915475	1	0-3	77	89.5	2.05195	1.52087	2	0-7	Kruskal-Wallis test	0.604175
Harm avoidance: anticipatory worry	12	85.7	5.41667	2.90637	4.5	1-9	6	100	5.16667	2.13698	5	3-8	6	85.7	7.5	2.16795	7	5-10	18	94.7	5.33333	2.89015	5	0-10	14	82.4	5.64286	2.09788	5.5	3-10	77	89.5	5.14286	2.67893	5	1-11	Kruskal-Wallis test	0.394408
Harm avoidance: fear of uncertainty	12	85.7	4.41667	2.4293	4.5	0-7	6	100	4.66667	1.50555	5	2-6	6	85.7	5.16667	2.13698	6	1-7	18	94.7	4.66667	1.74895	4.5	2-7	15	88.2	4.86667	1.64172	5	2-7	77	89.5	4.62338	1.77734	5	0-7	Kruskal-Wallis test	0.970234
Harm avoidance: shyness	12	85.7	3.5	2.43086	3	0-7	6	100	4	2.89828	5	0-7	6	85.7	3.16667	2.13698	3	0-6	18	94.7	2.61111	1.61387	3	0-5	15	88.2	3.66667	2.09307	4	1-7	77	89.5	3.31169	2.0664	3	0-7	Kruskal-Wallis test	0.75604
Harm avoidance: fatigability and asthenia	12	85.7	6.33333	1.66969	6.5	3-8	6	100	5.16667	2.71416	6	0-8	6	85.7	5.66667	2.65832	6	1-8	18	94.7	4.88889	2.47074	5	0-8	15	88.2	6	1.81265	6	2-8	77	89.5	5.35065	2.3495	6	0-8	Kruskal-Wallis test	0.656021
Reward dependence: sentimentality	12	85.7	4.91667	2.19331	5	1-8	6	100	5.16667	1.47196	5.5	3-7	6	85.7	6.16667	1.32916	7	4-7	18	94.7	4.83333	2.09341	5.5	0-7	15	88.2	4.86667	1.84649	5	0-8	77	89.5	5.41558	1.5248	5	1-8	Kruskal-Wallis test	0.59334
Reward dependence: openness to warm communication or social sensitivity	12	85.7	4.75	2.63283	4.5	1-9	6	100	5	3.16228	4.5	1-10	6	85.7	7.33333	2.33809	8	3-9	18	94.7	6.27778	2.19104	7	2-9	15	88.2	5.13333	2.74816	5	2-10	77	89.5	5.90909	2.26054	6	1-9	Kruskal-Wallis test	0.204189
Reward dependence: attachment	12	85.7	2.58333	2.23437	1.5	0-6	6	100	2.33333	2.06559	2.5	0-5	6	85.7	4.83333	1.16905	5	3-6	18	94.7	3.55556	2.00653	4.5	0-6	15	88.2	3	2.26779	4	0-6	77	89.5	3.68831	1.93486	4	0-6	Kruskal-Wallis test	0.1511
Reward dependence: dependence on approval by others	12	85.7	2.75	1.21543	3	1-5	6	100	3	0.894427	3	2-4	6	85.7	4.5	0.547723	4.5	4-5	18	94.7	3.27778	1.01782	3	2-5	15	88.2	3.26667	1.38701	3	1-6	77	89.5	3.67532	1.30224	4	0-6	Kruskal-Wallis test	0.0240925
Persistence: eagerness of effort	12	85.7	5.41667	1.92865	5.5	3-9	6	100	5.83333	1.60208	6.5	3-7	6	85.7	4.83333	2.71416	4.5	2-8	18	94.7	6.27778	2.3214	6.5	0-9	15	88.2	6	1.85164	6	3-8	77	89.5	6.22078	1.72156	6	1-9	Kruskal-Wallis test	0.504941
Persistence: work hardened	12	85.7	4.08333	1.88092	4	1-7	6	100	4.66667	1.63299	4.5	3-7	6	85.7	4.33333	2.06559	4	1-7	18	94.7	4.94444	2.01384	5.5	0-7	15	88.2	5.33333	1.98806	6	2-8	77	89.5	4.87013	1.68859	5	2-8	Kruskal-Wallis test	0.574376
Persistence: ambitious	12	85.7	3.5	2.0226	3	1-7	6	100	4	1.41421	4	2-6	6	85.7	3.5	1.64317	4	1-5	18	94.7	3.88889	2.02598	4	0-8	15	88.2	4.13333	1.64172	4	2-7	77	89.5	3.97403	1.85652	4	1-8	Kruskal-Wallis test	0.946857
Persistence: perfectionist	12	85.7	3.58333	1.92865	4	1-6	6	100	4	3.34664	3.5	1-8	6	85.7	4	2.28035	3.5	2-8	18	94.7	4.77778	2.64699	5	0-8	15	88.2	4.33333	1.29099	5	2-6	77	89.5	4.23377	1.71599	4	1-8	Kruskal-Wallis test	0.685094
Self-directedness: responsibility	12	85.7	5.91667	1.56428	6	3-8	6	100	4.5	2.25832	4	1-7	6	85.7	5	2.82843	6	1-8	18	94.7	5.66667	1.78227	6	2-8	15	88.2	5.06667	2.46306	6	0-8	77	89.5	5.50649	1.90997	6	1-8	Kruskal-Wallis test	0.824832
Self-directedness: purposefulness	12	85.7	3.33333	1.61433	3.5	1-6	6	100	4.5	1.04881	4.5	3-6	6	85.7	4	1.67332	3.5	2-6	18	94.7	4.61111	1.41998	5	1-6	15	88.2	3.86667	1.76743	4	0-6	77	89.5	4.19481	1.44221	5	0-6	Kruskal-Wallis test	0.279592
Self-directedness: resourcefulness	12	85.7	3.08333	1.08362	3	1-5	6	100	3.16667	1.16905	3	2-5	6	85.7	3.16667	2.13698	4	0-5	18	94.7	3.55556	1.58011	4	0-5	15	88.2	3.53333	1.45733	4	0-5	77	89.5	3.80519	1.44221	4	0-5	Kruskal-Wallis test	0.229073
Self-directedness: self-acceptance	12	85.7	7	2.86039	7.5	1-10	6	100	8.5	1.87083	9	5-10	6	85.7	5.16667	3.25064	5	1-9	18	94.7	7	2.42536	7.5	3-10	15	88.2	6.66667	2.91956	8	2-10	77	89.5	7.7013	2.28879	9	1-10	Kruskal-Wallis test	0.139687
Self-directedness: enlightened second nature	12	85.7	8.33333	2.38683	9	3-11	6	100	8.16667	1.16905	8.5	6-9	6	85.7	7.66667	2.94392	9	3-10	18	94.7	8.38889	2.45282	9	1-11	15	88.2	8.26667	2.25093	8	5-11	77	89.5	8.42857	2.0354	9	2-11	Kruskal-Wallis test	0.9751
Cooperativeness: social acceptance	12	85.7	6.33333	2.10339	6.5	1-8	6	100	6.5	0.83666	7	5-7	6	85.7	6	1.67332	6	3-8	18	94.7	6.61111	1.577	7	3-8	15	88.2	6.13333	1.59762	7	3-8	77	89.5	6.66234	1.46548	7	1-8	Kruskal-Wallis test	0.633855
Cooperativeness: empathy	12	85.7	3.58333	1.1645	3	2-5	6	100	4.16667	0.408248	4	4-5	6	85.7	3.5	1.87083	4	0-5	18	94.7	3.94444	1.25895	4	1-5	15	88.2	3.86667	1.45733	4	1-5	77	89.5	3.7013	1.089	4	0-5	Kruskal-Wallis test	0.65293
Cooperativeness: helpfulness	12	85.7	5.33333	1.61433	6	3-8	6	100	5	0.894427	5	4-6	6	85.7	6.33333	1.0328	7	5-7	18	94.7	5.77778	1.30859	6	3-7	15	88.2	5.53333	1.55226	6	3-8	77	89.5	5.8961	1.15376	6	2-8	Kruskal-Wallis test	0.246951
Cooperativeness: compassion	12	85.7	5	2.41209	6	0-7	6	100	5.5	1.64317	6	3-7	6	85.7	5	2.28035	5.5	1-7	18	94.7	5.55556	1.6881	6	1-7	15	88.2	5.13333	2.2318	6	1-7	77	89.5	5.81818	1.57051	6	0-7	Kruskal-Wallis test	0.841525
Cooperativeness: pure hearted conscience	12	85.7	4.83333	1.19342	5	3-6	6	100	3.66667	1.21106	3.5	2-5	6	85.7	4.66667	1.0328	5	3-6	18	94.7	5	1.18818	5	2-7	15	88.2	4.53333	1.0601	5	3-6	77	89.5	4.8961	1.35321	5	1-8	Kruskal-Wallis test	0.302979
Self-transcendence: self-forgetful	12	85.7	2.5	1.16775	2.5	1-4	6	100	3.33333	1.96638	2.5	2-7	6	85.7	2.83333	2.04124	2.5	0-6	18	94.7	2.83333	1.7905	3	0-6	15	88.2	2.93333	2.21897	3	0-7	77	89.5	2.45455	1.84637	2	0-7	Kruskal-Wallis test	0.79844
Self-transcendence: transpersonal identification	12	85.7	2.25	1.81534	2	0-5	6	100	1.83333	2.13698	1	0-5	6	85.7	2	1.41421	2	0-4	18	94.7	1.88889	1.67644	2	0-5	15	88.2	2.46667	1.9223	2	0-6	77	89.5	2.02597	1.622	2	0-7	Kruskal-Wallis test	0.94197
Self-transcendence: spiritual acceptance	12	85.7	3.16667	1.99241	3	0-6	6	100	3.33333	2.25093	3	1-6	6	85.7	3.16667	2.13698	2.5	1-7	18	94.7	1.88889	1.18266	1	1-4	15	88.2	2.46667	1.9223	2	1-7	77	89.5	2.53247	1.80339	2	0-7	Kruskal-Wallis test	0.368592
HADS-A score	14	100	7	3.72104	6.5	0-13	6	100	6	3.09839	6.5	2-9	7	100	9.57143	2.0702	10	6-12	19	100	8.15789	4.08606	8	1-15	17	100	7.64706	3.63904	7	1-16	84	97.7	7.34524	4.08197	7	0-21	Kruskal-Wallis test	0.401109
HADS-A category																																					Chi-squared test	0.398179
Normal (0-7 points)	8	57.14					3	50					1	14.29					9	47.37					11	64.71					48	55.81
Borderline (8-10 points)	4	28.57					3	50					3	42.86					5	26.32					2	11.76					17	19.77
Abnormal (11-21 points)	2	14.29					0	0					3	42.86					5	26.32					4	23.53					19	22.09
Missing	0	0					0	0					0	0					0	0					0	0					2	2.33
HADS-D score	14	100	7	4.20622	7.5	1-16	6	100	5.66667	3.7238	5.5	0-11	7	100	8.57143	3.20713	8	5-15	19	100	6.36842	3.84723	6	1-15	17	100	7.47059	4.82335	5	0-15	83	96.5	5.78313	3.9263	5	0-18	Kruskal-Wallis test	0.280631
HADS-D category																																					Chi-squared test	0.269828
Normal (0-7 points)	7	50					4	66.67					3	42.86					12	63.16					9	52.94					63	73.26
Borderline (8-10 points)	5	35.71					1	16.67					3	42.86					4	21.05					3	17.65					10	11.63
Abnormal (11-21 points)	2	14.29					1	16.67					1	14.29					3	15.79					5	29.41					10	11.63
Missing	0	0					0	0					0	0					0	0					0	0					3	3.49
Vaccination data
The last time the patient dealt with the issue of vaccinations																																					Chi-squared test	0.626066
Last week	1	7.14					0	0					1	14.29					1	5.26					0	0					9	10.47
Last month	1	7.14					1	16.67					0	0					2	10.53					2	11.76					9	10.47
Last six months	3	21.43					1	16.67					2	28.57					3	15.79					1	5.88					23	26.74
Last year	2	14.29					2	33.33					1	14.29					1	5.26					3	17.65					18	20.93
More than a year ago	7	50					2	33.33					3	42.86					12	63.16					11	64.71					27	31.4
Person who is regularly checking the vaccination status 1
Nobody	5	35.71					2	33.33					1	14.29					9	47.37					4	23.53					17	19.77					Chi-squared test	0.171716
Patient himself	3	21.43					2	33.3333					0	0					2	10.5263					2	11.7647					14	16.2791					Chi-squared test	0.59211
Family doctor/company doctor	6	42.86					3	50					6	85.71					9	47.3684					10	58.8235					54	62.7907					Chi-squared test	0.374657
Neurologist	0	0					0	0					0	0					0	0					0	0					4	4.65					Chi-squared test	0.69828
Others	0	0					0	0					0	0					0	0					2	11.76					2	2.33					Chi-squared test	0.245832
General vaccination advice was given by a doctor in the past year																																					Chi-squared test	0.861742
No	11	78.57					4	66.67					5	71.43					15	78.95					14	82.35					60	69.77
Yes	3	21.43					2	33.33					2	28.57					4	21.05					3	17.65					26	30.23
Advice was given by a doctor about travel vaccinations																																					Chi-squared test	0.770099
No	11	78.57					4	66.67					5	71.43					14	73.68					14	82.35					64	74.42
Yes	1	7.14					2	33.33					2	28.57					5	26.32					3	17.65					22	25.58
Missing	2	14.29					0	0					0	0					0	0					0	0					0	0
Wish for vaccination advice																																					Chi-squared test	0.613236
No	11	78.57					4	66.67					5	71.43					11	57.89					10	58.82					57	66.28
Yes, by family doctor	0	0					0	0					0	0					1	5.26					4	23.53					5	5.81
Yes, by neurologist	0	0					0	0					0	0					0	0					0	0					2	2.33
Yes, by anyone	3	21.43					2	33.33					2	28.57					7	36.84					3	17.65					22	25.58
Knows that state recommendations for vaccinations exist																																					Chi-squared test	0.0414353
No	2	14.29					1	16.67					2	28.57					2	10.53					7	41.18					9	10.47
Yes	12	85.71					5	83.33					5	71.43					17	89.47					10	58.82					77	89.53
Willing to receive standard vaccinations																																					Chi-squared test	3.18871e-05
No	10	71.43					0	0					2	28.57					5	26.32					8	47.06					12	13.95
Yes	4	28.57					6	100					5	71.43					14	73.68					9	52.94					74	86.05
Reasons for unwillingness to receive officially recommended vaccinations 1
General refusal of vaccinations	1	7.14					0	0					0	0					0	0					0	0					0	0					Chi-squared test	0.0839442
Believe that vaccinations are generally ineffective	1	7.14					0	0					0	0					0	0					0	0					1	1.16					Chi-squared test	0.514752
Believe that vaccinations are ineffective due to the patient medication	2	14.29					0	0					0	0					1	5.26					2	11.76					0	0					Chi-squared test	0.02838
Concerns about side effects of vaccinations	3	21.43					0	0					0	0					2	10.53					0	0					4	4.65					Chi-squared test	0.120068
Concerns about vaccine-induced exacerbation of MS	3	21.43					0	0					1	14.29					3	15.79					1	5.88					4	4.65					Chi-squared test	0.201808
Health problems the patient experienced after vaccinations in the past																																					Chi-squared test	0.535985
None	9	64.29					4	66.67					5	71.43					13	68.42					7	41.18					58	67.44
Minor vaccination reactions	3	21.43					1	16.67					1	14.29					3	15.79					8	47.06					23	26.74
Vaccination complications	2	14.29					1	16.67					1	14.29					3	15.79					2	11.76					5	5.81
Vaccination card at hand																																					Chi-squared test	0.77238
No	2	14.29					0	0					0	0					3	15.79					2	11.76					8	9.3
Yes	12	85.71					6	100					7	100					16	84.21					15	88.24					78	90.7
Vaccinations with complete status 1
Diphtheria	8	57.14					5	83.33					5	71.43					9	47.37					12	70.59					61	70.93					Chi-squared test	0.366613
Influenza	0	0					0	0					0	0					2	10.53					2	11.76					16	18.6					Chi-squared test	0.273589
Measles	7	50					1	16.67					3	42.86					7	36.84					7	41.18					29	33.72					Chi-squared test	0.747184
Mumps	1	7.14					1	16.67					2	28.57					4	21.05					2	11.76					9	10.47					Chi-squared test	0.600984
Pertussis	7	50					5	83.33					5	71.43					8	42.11					12	70.59					58	67.44					Chi-squared test	0.218902
Poliomyelitis	8	57.14					4	66.67					5	71.43					10	52.63					15	88.24					56	65.12					Chi-squared test	0.321208
Rubella	3	21.43					0	0					2	28.57					5	26.32					2	11.76					11	12.79					Chi-squared test	0.445215
Tetanus	8	57.14					5	83.33					5	71.43					10	52.63					12	70.59					61	70.93					Chi-squared test	0.566582
Influenza vaccination regularity 1
Never, for personal reasons	10	71.4286					5	83.33					3	42.86					11	57.89					8	47.06					29	33.72					Chi-squared test	0.0210367
Never, for medical reasons	4	28.5714					0	0					0	0					1	5.26					1	5.88					10	11.63					Chi-squared test	0.199791
Every few years	0	0					0	0					2	28.57					3	15.79					3	17.65					12	13.95					Chi-squared test	0.433642
Annually	1	7.14					1	16.67					2	28.57					4	21.05					5	29.41					35	40.7					Chi-squared test	0.120939
Diphtheria: basic immunization																																					Chi-squared test	0.693793
No	0	0					1	16.67					0	0					2	10.53					1	5.88					8	9.3
Yes	8	57.14					3	50					5	71.43					10	52.63					9	52.94					40	46.51
Missing	6	42.86					2	33.33					2	28.57					7	36.84					7	41.18					38	44.19
Diphtheria: booster vaccination as a child																																					Chi-squared test	0.63467
No	0	0					1	16.67					1	14.29					2	10.53					3	17.65					13	15.12
Yes	8	57.14					3	50					4	57.14					10	52.63					7	41.18					35	40.7
Missing	6	42.86					2	33.33					2	28.57					7	36.84					7	41.18					38	44.19
Diphtheria: booster vaccination as an adult																																					Chi-squared test	0.062851
No	0	0					0	0					1	14.29					4	21.05					1	5.88					4	4.65
Yes	10	71.43					5	83.33					5	71.43					10	52.63					14	82.35					69	80.23
Missing	4	28.57					1	16.67					1	14.29					5	26.32					2	11.76					13	15.12
Pertussis: basic immunization																																					Chi-squared test	0.656557
No	0	0					1	16.67					1	14.29					3	15.79					3	17.65					14	16.28
Yes	8	57.14					3	50					4	57.14					9	47.37					7	41.18					34	39.53
Missing	6	42.86					2	33.33					2	28.57					7	36.84					7	41.18					38	44.19
Pertussis: booster vaccination as a child																																					Chi-squared test	0.495075
No	3	21.43					3	50					4	57.14					7	36.84					7	41.18					34	39.53
Yes	5	35.71					1	16.67					1	14.29					5	26.32					3	17.65					14	16.28
Missing	6	42.86					2	33.33					2	28.57					7	36.84					7	41.18					38	44.19
Pertussis: booster vaccination as an adult																																					Chi-squared test	0.0451047
No	3	21.43					0	0					1	14.29					6	31.58					1	5.88					8	9.3
Yes	7	50					5	83.33					5	71.43					8	42.11					13	76.47					59	68.6
Missing	4	28.57					1	16.67					1	14.29					5	26.32					3	17.65					19	22.09
Poliomyelitis: basic immunization																																					Chi-squared test	0.599451
No	0	0					1	16.67					0	0					2	10.53					1	5.88					10	11.63
Yes	8	57.14					3	50					5	71.43					10	52.63					8	47.06					38	44.19
Missing	6	42.86					2	33.33					2	28.57					7	36.84					8	47.06					38	44.19
Poliomyelitis: booster vaccination as a child																																					Chi-squared test	0.166283
No	0	0					2	33.33					1	14.29					6	31.58					2	11.76					20	23.26
Yes	8	57.14					2	33.33					4	57.14					6	31.58					7	41.18					28	32.56
Missing	6	42.86					2	33.33					2	28.57					7	36.84					8	47.06					38	44.19
Poliomyelitis: booster vaccination as an adult																																					Chi-squared test	0.192855
No	5	35.71					1	16.67					2	28.57					6	31.58					3	17.65					18	20.93
Yes	3	21.43					4	66.67					4	57.14					7	36.84					12	70.59					53	61.63
Missing	6	42.86					1	16.67					1	14.29					6	31.58					2	11.76					15	17.44
Tetanus: basic immunization																																					Chi-squared test	0.500735
No	0	0					0	0					0	0					1	5.26					1	5.88					9	10.47
Yes	8	57.14					4	66.67					5	71.43					11	57.89					9	52.94					39	45.35
Missing	6	42.86					2	33.33					2	28.57					7	36.84					7	41.18					38	44.19
Tetanus: booster vaccination as a child																																					Chi-squared test	0.742272
No	0	0					0	0					1	14.29					2	10.53					2	11.76					9	10.47
Yes	8	57.14					4	66.67					4	57.14					10	52.63					8	47.06					39	45.35
Missing	6	42.86					2	33.33					2	28.57					7	36.84					7	41.18					38	44.19
Tetanus: booster vaccination as an adult																																					Chi-squared test	0.163005
No	0	0					0	0					1	14.29					3	15.79					1	5.88					3	3.49
Yes	10	71.43					5	83.33					5	71.43					11	57.89					14	82.35					70	81.4
Missing	4	28.57					1	16.67					1	14.29					5	26.32					2	11.76					13	15.12
First follow-up questionnaire (05/2020-07/2020)
MS relapses within the last 3 months																																					Chi-squared test	0.337675
No	13	92.86					5	83.33					6	85.71					19	100					14	82.35					81	94.19
Yes	1	7.14					1	16.67					1	14.29					0	0					3	17.65					5	5.81
MS progression within the last 3 months																																					Chi-squared test	0.39697
No	11	78.57					6	100					4	57.14					16	84.21					13	76.47					69	80.23
Yes	3	21.43					0	0					3	42.86					2	10.53					4	23.53					15	17.44
Missing	0	0					0	0					0	0					1	5.26					0	0					2	2.33
Other diseases in the last 3 months																																					Chi-squared test	0.0225905
No	9	64.29					3	50					7	100					17	89.47					16	94.12					71	82.56
Yes	5	35.71					3	50					0	0					1	5.26					1	5.88					14	16.28
Missing	0	0					0	0					0	0					1	5.26					0	0					1	1.16
The extent of mental burden felt recently																																					Chi-squared test	0.519623
Not at all	5	35.71					1	16.67					1	14.29					5	26.32					1	5.88					16	18.6
Barely	1	7.14					2	33.33					3	42.86					6	31.58					7	41.18					26	30.23
Unsure	3	21.43					3	50					0	0					4	21.05					4	23.53					17	19.77
Strongly	3	21.43					0	0					2	28.57					4	21.05					5	29.41					17	19.77
Very strongly	2	14.29					0	0					1	14.29					0	0					0	0					10	11.63
The extent of physical burden felt recently																																					Chi-squared test	0.362181
Not at all	3	21.43					1	16.67					0	0					2	10.53					5	29.41					16	18.6
Barely	3	21.43					0	0					3	42.86					8	42.11					2	11.76					32	37.21
Unsure	3	21.43					1	16.67					1	14.29					4	21.05					7	41.18					16	18.6
Strongly	4	28.57					4	66.67					3	42.86					4	21.05					3	17.65					17	19.77
Very strongly	1	7.14					0	0					0	0					1	5.26					0	0					5	5.81
The extent of social burden felt recently																																					Chi-squared test	0.706374
Not at all	5	35.71					1	16.67					3	42.86					8	42.11					4	23.53					23	26.74
Barely	1	7.14					3	50					1	14.29					5	26.32					5	29.41					24	27.91
Unsure	2	14.29					1	16.67					2	28.57					3	15.79					3	17.65					10	11.63
Strongly	5	35.71					1	16.67					0	0					1	5.26					4	23.53					25	29.07
Very strongly	1	7.14					0	0					1	14.29					2	10.53					1	5.88					4	4.65
TSQ items
Upsetting thoughts or memories about the SARS-CoV-2 pandemic	1	7.14					0	0					0	0					0	0					3	17.65					11	12.79					Chi-squared test	0.358189
Upsetting dreams about the SARS-CoV-2 pandemic	0	0					0	0					0	0					0	0					1	5.88					2	2.33					Chi-squared test	0.809566
Acting or feeling as though the event were happening again	3	21.43					1	16.67					1	14.29					1	5.26					0	0					5	5.81					Chi-squared test	0.215256
Feeling upset by reminders of the event	0	0					0	0					1	14.29					0	0					3	17.65					9	10.47					Chi-squared test	0.30368
Bodily reactions (e.g., fast heartbeat or stomach churning) when reminded of the event	0	0					1	16.67					0	0					0	0					5	29.41					7	8.14					Chi-squared test	0.0193413
Difficulty falling or staying asleep	2	14.29					1	16.67					2	28.57					3	15.79					6	35.29					17	19.77					Chi-squared test	0.670409
Irritability or outbursts of anger	4	28.57					0	0					1	14.29					3	15.79					4	23.53					22	25.58					Chi-squared test	0.663502
Difficulty concentrating	4	28.57					0	0					1	14.29					3	15.79					5	29.41					14	16.28					Chi-squared test	0.527366
Heightened awareness of potential dangers to themselves and others	3	21.43					0	0					5	71.43					2	10.53					7	41.18					32	37.21					Chi-squared test	0.0153214
Being jumpy or being startled at something unexpected	0	0					0	0					0	0					1	5.26					2	11.76					2	2.33					Chi-squared test	0.399192
TSQ score	14	100	1.21429	0.974961	1	0-3	6	100	0.5	0.547723	0.5	0-1	7	100	1.57143	1.39728	2	0-4	19	100	0.684211	1.05686	0	0-3	17	100	2.11765	2.49706	1	0-8	86	100	1.40698	1.73122	1	0-7	Kruskal-Wallis test	0.179859
TSQ category																																					Chi-squared test	0.491205
No probable PTSD (0-5 points)	14	100					6	100					7	100					19	100					15	88.24					80	93.02
Probable PTSD (6-10 points)	0	0					0	0					0	0					0	0					2	11.76					6	6.98
Appropriateness of the measures that have been implemented during the COVID-19 pandemic																																					Chi-squared test	2.17922e-10
Totally inappropriate	5	35.71					1	16.67					0	0					1	5.26					0	0					0	0
Somewhat inappropriate	4	28.57					0	0					1	14.29					4	21.05					2	11.76					8	9.3
Unsure	3	21.43					2	33.33					0	0					5	26.32					2	11.76					3	3.49
Somewhat appropriate	2	14.29					3	50					4	57.14					3	15.79					5	29.41					11	12.79
Totally appropriate	0	0					0	0					2	28.57					6	31.58					8	47.06					64	74.42
Developed or increased negative attitudes toward standard vaccines because of the COVID-19 pandemic																																					Chi-squared test	2.538e-07
No	8	57.1429					6	100					7	100					16	84.2105					16	94.1176					86	100
Yes	6	42.8571					0	0					0	0					3	15.7895					1	5.88235					0	0
Willingness to get vaccinated against SARS-CoV-2 once vaccine is available																																					Chi-squared test	1.18972e-58
Unwilling	14	100					0	0					0	0					19	100					0	0					0	0
Uncertain	0	0					6	100					0	0					0	0					17	100					0	0
Willing	0	0					0	0					7	100					0	0					0	0					86	100
Second follow-up questionnaire (10/2021-01/2022)
MS relapses within the last 3 months																																					Chi-squared test	0.72873
No	13	92.86					6	100					7	100					17	89.47					15	88.24					82	95.35
Yes	1	7.14					0	0					0	0					2	10.53					2	11.76					4	4.65
MS progression within the last 3 months																																					Chi-squared test	0.995515
No	11	78.57					5	83.33					5	71.43					15	78.95					13	76.47					65	75.58
Yes	3	21.43					1	16.67					2	28.57					4	21.05					4	23.53					21	24.42
Other diseases in the last 3 months																																					Chi-squared test	0.622104
No	11	78.57					5	83.33					6	85.71					14	73.68					12	70.59					74	86.05
Yes	3	21.43					1	16.67					1	14.29					5	26.32					5	29.41					12	13.95
The extent of mental burden felt recently																																					Chi-squared test	0.23841
Not at all	7	50					3	50					1	14.29					3	15.79					3	17.65					32	37.21
Barely	3	21.43					1	16.67					2	28.57					8	42.11					4	23.53					17	19.77
Unsure	1	7.14					1	16.67					1	14.29					2	10.53					4	23.53					18	20.93
Strongly	0	0					1	16.67					2	28.57					4	21.05					6	35.29					14	16.28
Very strongly	3	21.43					0	0					1	14.29					2	10.53					0	0					5	5.81
The extent of physical burden felt recently																																					Chi-squared test	0.664681
Not at all	6	42.86					2	33.33					2	28.57					3	15.79					5	29.41					31	36.05
Barely	2	14.29					2	33.33					2	28.57					2	10.53					2	11.76					21	24.42
Unsure	1	7.14					1	16.67					0	0					5	26.32					5	29.41					13	15.12
Strongly	3	21.43					1	16.67					2	28.57					8	42.11					4	23.53					15	17.44
Very strongly	2	14.29					0	0					1	14.29					1	5.26					1	5.88					6	6.98
The extent of social burden felt recently																																					Chi-squared test	0.100731
Not at all	7	50					3	50					1	14.29					4	21.05					4	23.53					36	41.86
Barely	3	21.43					0	0					2	28.57					4	21.05					3	17.65					17	19.77
Unsure	1	7.14					2	33.33					1	14.29					5	26.32					7	41.18					14	16.28
Strongly	1	7.14					1	16.67					3	42.86					6	31.58					3	17.65					18	20.93
Very strongly	2	14.29					0	0					0	0					0	0					0	0					1	1.16
TSQ items
Upsetting thoughts or memories about the SARS-CoV-2 pandemic	1	7.14					0	0					0	0					1	5.26					1	5.88					12	13.95					Chi-squared test	0.573363
Upsetting dreams about the SARS-CoV-2 pandemic	0	0					0	0					0	0					0	0					1	5.88					0	0					Chi-squared test	0.166604
Acting or feeling as though the event were happening again	2	14.29					1	16.67					2	28.57					2	10.53					3	17.65					8	9.3					Chi-squared test	0.678509
Feeling upset by reminders of the event	1	7.14					0	0					1	14.29					3	15.79					3	17.65					8	9.3					Chi-squared test	0.770485
Bodily reactions (e.g., fast heartbeat or stomach churning) when reminded of the event	0	0					0	0					1	14.29					3	15.79					1	5.88					4	4.65					Chi-squared test	0.347174
Difficulty falling or staying asleep	2	14.29					1	16.67					1	14.29					5	26.32					4	23.53					14	16.28					Chi-squared test	0.900219
Irritability or outbursts of anger	4	28.57					0	0					1	14.29					4	21.05					6	35.29					15	17.44					Chi-squared test	0.402774
Difficulty concentrating	1	7.14					0	0					1	14.29					6	31.58					5	29.41					15	17.44					Chi-squared test	0.294595
Heightened awareness of potential dangers to themselves and others	1	7.14					0	0					2	28.57					6	31.58					4	23.53					23	26.74					Chi-squared test	0.405466
Being jumpy or being startled at something unexpected	1	7.14					0	0					1	14.29					4	21.05					2	11.76					12	13.95					Chi-squared test	0.788095
TSQ score	14	100	0.928571	1.89997	0	0-7	6	100	0.333333	0.516398	0	0-1	7	100	1.42857	1.98806	0	0-5	19	100	1.78947	2.34708	1	0-9	17	100	1.76471	2.48821	1	0-9	86	100	1.2907	1.96957	0	0-9	Kruskal-Wallis test	0.510989
TSQ category																																					Chi-squared test	0.972564
No probable PTSD (0-5 points)	13	92.86					6	100					7	100					18	94.74					16	94.12					81	94.19
Probable PTSD (6-10 points)	1	7.14					0	0					0	0					1	5.26					1	5.88					5	5.81
Appropriateness of the measures that have been implemented during the COVID-19 pandemic																																					Chi-squared test	2.03019e-05
Totally inappropriate	5	35.71					0	0					0	0					2	10.53					1	5.88					0	0
Somewhat inappropriate	5	35.71					2	33.33					0	0					3	15.79					4	23.53					15	17.44
Unsure	2	14.29					1	16.67					4	57.14					1	5.26					4	23.53					12	13.95
Somewhat appropriate	2	14.29					2	33.33					2	28.57					6	31.58					3	17.65					16	18.6
Totally appropriate	0	0					1	16.67					1	14.29					7	36.84					5	29.41					43	50
Recently developed or increased negative attitudes toward standard vaccines because of the COVID-19 pandemic																																					Chi-squared test	8.829e-06
No	10	71.4286					4	66.6667					6	85.7142					19	100					16	94.1176					86	100
Yes	4	28.5714					2	33.3333					1	14.2857					0	0					1	5.88235					0	0
SARS-CoV-2 infection in the past																																					Chi-squared test	0.527325
No	14	100					5	83.33					7	100					18	94.74					15	88.24					82	95.35
Yes	0	0					1	16.67					0	0					1	5.26					2	11.76					4	4.65
Anxiety level of getting infected with the SARS-CoV-2 virus																																					Chi-squared test	0.0477548
No fear	11	78.57					2	33.33					0	0					8	42.11					5	29.41					30	34.88
Light	1	7.14					3	50					4	57.14					7	36.84					10	58.82					35	40.7
Medium	2	14.29					0	0					2	28.57					3	15.79					0	0					18	20.93
Strong	0	0					0	0					1	14.29					1	5.26					2	11.76					3	3.49
Missing	0	0					1	16.67					0	0					0	0					0	0					0	0
Vaccination other than against SARS-CoV-2 received in the last 3 months																																					Chi-squared test	0.243676
No	13	92.86					6	100					5	71.43					14	73.68					14	82.35					59	68.6
Yes	1	7.14					0	0					2	28.57					5	26.32					3	17.65					27	31.4
Vaccination against SARS-CoV-2 received																																					Chi-squared test	2.17958e-30
No	14	100					6	100					7	100					0	0					0	0					0	0
Yes	0	0					0	0					0	0					19	100					17	100					86	100
Complete comparison of the MS patient groups according to vaccination willingness and vaccination status regarding SARS-CoV-2
Description:
A total of 149 patients with MS from two study centers in Germany participated in 3 different surveys:
baseline (from 06/2019), first follow-up (~3 months after the WHO declared the COVID-19 outbreak a global pandemic) and second follow-up (~1 year after authorization of first SARS-CoV-2 vaccines).
The patients were divided into groups according to whether they intended to be vaccinated against SARS-CoV-2 at the first follow-up and whether they actually received such a vaccination until the second follow-up.
The resulting 6 patient groups were then analyzed for differences in sociodemographic, clinical and other data.
For categorical variables, the proportions of missing values are given as "Missing". However, only non-missing values were considered in the statistical tests.
Footnotes:
1 multiple selections were possible
Abbreviations:
ANOVA = one-way analysis of variance
CIS = clinically isolated syndrome
COVID-19 = coronavirus 2019
DMT = disease-modifying therapy
EDSS = Expanded Disability Status Scale
HADS-A = subscale of anxiety of the Hospital Anxiety and Depression Scale
HADS-D = subscale of depression of the Hospital Anxiety and Depression Scale
MS = multiple sclerosis
NEO-FFI = NEO Five-Factor Inventory
PPMS = primary progressive multiple sclerosis
PTSD = post-traumatic stress disorder
RRMS = relapsing-remitting multiple sclerosis
SARS-CoV-2 = severe acute respiratory syndrome type 2
SD = standard deviation
SPMS = secondary progressive multiple sclerosis
TCI-R = Temperament and Character Inventory-Revised
TSQ = Trauma Screening Questionnaire
WHO = World Health Organization
